# Supplementary material for: Genome-Wide Identification, Characterization and Expression Analyses of Heat Shock Protein-Related Genes in a Highly Invasive Ascidian Ciona savignyi
Source: Front Physiol. 2018 Jul 31;9:1043. doi: 10.3389/fphys.2018.01043 (PMC6079275; doi:10.3389/fphys.2018.01043)
Supplement: Supplementary file 2 [file Table_1.XLS]

## Sheet: Table S1 
Table S1. Summary information of the heat shock factor (Hsf) and heat shock proein (Hsp) families in Ciona robusta.
gene family	gene name	Gene ID	genomic location	subcellular location	MW	pI	AA
Hsf	Hsf	ENSCING00000007929	Chromosome 4: 1,470,650-1,474,432 reverse strand	necl	6.22	47.533	421
Hsp20	Hsp20-1	ENSCING00000000618	Scaffold HT001079.1: 10,051-12,074 forward strand	cyto_nucl	5.89	21.45	190
	Hsp20-2	ENSCING00000024613	Chromosome 11: 4,787,952-4,790,989 reverse strand	cyto	6.14	24.999	217
	Hsp20-3	ENSCING00000019613	Scaffold HT001068.1: 2,217-3,467 reverse strand.	cyto	4.51	19.36	173
Hsp40	Hsp40-1	ENSCING00000006225	Scaffold HT000094.1: 93,180-95,344 forward strand	cyto-nucl	8.6	38.57	342
	Hsp40-2	ENSCING00000008988	Chromosome 3: 5,002,383-5,005,797 forward strand	cyto	6.68	44.89	403
	Hsp40-3	ENSCING00000001452	Scaffold HT000122.1: 19,036-19,977 reverse strand	cyto	8.82	34.86	313
	Hsp40-4	ENSCING00000019531	Chromosome 9: 3,386,757-3,391,226 reverse strand	ER	5.99	40.954	360
	Hsp40-5	ENSCING00000014124	Chromosome 12: 4,489,606-4,490,748 reverse strand.	cyto	8.65	42.89	380
	Hsp40-6	ENSCING00000007289	Chromosome 14: 4,192,896-4,198,276 reverse strand	mito	9.24	53.47	481
Hsp60	Hsp60-1	ENSCING00000025049	Scaffold HT000122.1: 77,165-78,754 reverse strand.	mito	6.08	58.82	530
	Hsp60-2	ENSCING00000019805	Scaffold HT000076.1: 447,000-448,631 forward strand.	cyto	5.63	59.82	543
	Hsp60-3	ENSCING00000008686	Scaffold HT000184.1: 573,283-576,079 reverse strand	cyto	8.54	58.198	540
	Hsp60-4	ENSCING00000007045	Scaffold HT000075.1: 304,067-311,924 reverse strand	cyto	5.43	59.73	549
	Hsp60-5	ENSCING00000021494	Chromosome 5: 2,282,152-2,283,831 forward strand.	cyto	6.37	60.15	559
	Hsp60-6	ENSCING00000005347	Chromosome 14: 2,099,572-2,105,475 forward strand	cyto	5.39	58.34	535
	Hsp60-7	ENSCING00000006372	Scaffold HT000555.1: 4-5,484 reverse strand	mito	6.12	53.915	497/490
	Hsp60-8	ENSCING00000007825	Chromosome 6: 660,311-665,071 forward strand	mito	5.31	61.48	574
	Hsp60-9	ENSCING00000008893	Scaffold HT000183.1: 54,623-56,239 forward strand.	cyto	6.18	58.89	538
	Hsp60-10	ENSCING00000001620	Scaffold HT000338.1: 117-7,940 reverse strand	cyto	5.92	59.63	544
Hsp70	Hsp70-1	ENSCING00000019791	Chromosome 3: 5,760,246-5,762,192 forward strand.	mito	5.3	70.109	643
	Hsp70-2	ENSCING00000009590	Chromosome 9: 5,050,624-5,054,713 forward strand	ER	5.11	72.3	659
	Hsp70-3	ENSCING00000009665	Scaffold HT000062.1: 524,353-528,965 forward strand	cyto-nucl	5.34	72.37	664
	Hsp70-4	ENSCING00000005686	Scaffold HT000129.1: 76,239-78,122 reverse strand	cyto	5.57	68.95	627
	Hsp70-5	ENSCING00000009445	Chromosome 9: 4,838,560-4,843,040 reverse strand.	ER	5.99	74.65	671
	Hsp70-6	ENSCING00000000914	Chromosome 14: 387,788-401,535 forward strand	cyto	5.38	95.24	839
	Hsp70-7	ENSCING00000024106	Chromosome 11: 4,732,195-4,745,613 reverse strand	nucl	5.55	99.785	880
	Hsp100	ENSCING00000018264	Chromosome 1: 8,685,717-8,690,805 forward strand.	nucl	8.59	61.106	547
Hsp90	Hsp90-1	ENSCING00000007292	Scaffold HT000146.1: 69,486-75,662 reverse strand	mito	4.6	82.689	722
	Hsp90-2	ENSCING00000012576	Chromosome 3: 5,960,931-5,972,820 forward strand	cyto	5.07	77.018	666
	Hsp90-3	ENSCING00000004162	Chromosome 14: 3,865,581-3,870,428 forward strand	cyto-nucl	5.48	76.069	671

## Sheet: Table S2
Table S2. Location, composition, type and sequence of heat shock element (HSE) identified in 31 heat shock protein (Hsp) genes of Ciona savigny.
upstreme No.	downstreme No.	gene name	position	element	5'	3'	sequence	units	T type	G type	T type	G type	T type	G type
1		Hsp20-1	upstreme of TTS	1	658	649	ATTCTAGAAC	2	ATTCT	AGAAC
2				2	788	779	GTTCTAGAAT	2	GTTCT	AGAAT
3				3	854	845	GTTCCAGAAT	2	GTTCC	AGAAT
4		Hsp20-2	upstreme of TTS	1	482	473	TGAAGCTTCT	2		TGAAG	CTTCT
5				2	574	560	AGAACGTTCCCGGGG	3		AGAAC	GTTCC	CGGGG
6		Hsp20-3	no
7		Hsp40-1	upstreme of TTS	1	246	232	GTTCTTGAGGCTCCT	3	GTTCT	TGAGG	CTCCT
8				2	407	398	CGAAAATTCA	2		CGAAA	ATTCA
9				3	639	620	ATTCGAGAACATTCTCGCAT	4	ATTCG	AGAAC	ATTCT	CGCAT
	1		downstreme of TTS	1	185	204	AGAAATTCAAAGAAGTCGCT	4		AGAAAT	TTCAA	AGAAG	TCGCT
	2			2	339	348	CTTCGAGCAG	2	CTTCG	AGCAG
	3			3	369	378	ATTCGCGAAC	2	ATTCG	CGAAC
	4			4	458	472	GACCTGGAAGCTTCT	3	GACCT	GGAAG	CTTCT
10		Hsp40-2	upstreme of TTS	1	687	678	ATTCCAGAGG	2	ATTCC	AGAGG
11				2	866	857	AGAAAGCTCC	2	AGAAA	GCTCC
	5		downstreme of TTS	1	45	59	GGCCTTGAAATTTCA	3	GGCCT	TGAAA	TTTCA
	6			2	630	649	GAGCGGGAACAATCTGGTCT	4	GAGCG	GGAAC	AATCT	GGTCT
	7			3	767	781	AGAAGATTCCTGGGG	3		AGAAG	ATTCC	TGGGG
	8			4	942	951	TGCATTTTCT	2		TGCAT	TTTCT
	9			5	955	964	AGAAGTTTCA	2		AGAAG	TTTCA
12		Hsp40-3	upstreme of TTS	1	99	90	CATCCTGAAT	2	CATCC	TGAAT
13				2	211	192	ATTCTGGTAAATTCTTGACT	4	ATTCT	GGTAA	ATTCT	TGACT
14				3	462	448	TTTCTCGCAAGTTCT	3	TTTCT	CGCAA	GTTCT
	10		downstreme of TTS	1	198	217	CATCTGAAAAGTTCAAGGAG	4	CATCT	GAAAA	GTTCA	AGGAG
	11			2	257	266	CGAAGAATCT	2		CGAAG	AATCT
	12			3	361	375	AGGTGGTTCAAGAAG	3		AGGTG	GTTCA	AGAAG
	13			4	463	472	GCTCCAGAAA	2	GCTCC	AGAAA
	14			5	561	570	TGAAAATTCA	2		TGAAA	ATTCA
	15			6	695	713	AGCAAAATCCTGGAAGTTCA	4		AGCAA	AATCC	TGGAA	GTTCA
15		Hsp40-4	upstreme of TTS
	16		downstreme of TTS	1	228	242	TACCGAGAAATTCCA	3	TACCG	AGAAA	TTCCA
	17			2	448	462	CCCCTTGAAGTTACT	3	CCCCT	TGAAG	TTACT
	18			3	476	485	ATTCCGGAAA	2	ATTCC	GGAAA
	19			4	653	667	AGAAAGTCCTAGAGA	3		AGAAA	GTCCT	AGAGA
16		Hsp40-5	upstreme of TTS	1	397	388	AGAATATTCA	2		AGAAT	ATTCA
17				2	696	677	AGATTGTTCGTAATCGTCCT	4	AGATT	GTTCG	TAATC	GTCCT
18				3	778	764	TGGATATTCGAGGGT	3		TGGAT	ATTCG	AGGGT
	20		downstreme of TTS	1	124	138	AGAATTTTCAGGGGG	3		AGAAT	TTTCA	GGGGG
	21			2	451	460	ACTCAAGAAA	2	ACTCA	AGAAA
19		Hsp40-6	upstreme of TTS	1	33	14	TTTCCGGACAGTTAGAGTTA	4	TTTCC	GGACA	GTTAG	AGTTA
	22		downstreme of TTS	1	125	134	AGAAATATCC	2		AGAAA	TATCC
20		Hsp60-1	upstreme of TTS	1	54	30	AGAAATTAGTTGACTGTTCTTGGAT	5		AGAAA	TTAGT	TGACT	GTTCT	TGGAT
21				2	85	71	TGAGGGTTCGAGATA	3		TGAGG	GTTCG	AGATA
	23		downstreme of TTS	1	834	843	GTTCTTGAAA	2	GTTCT	TGAAA
	24			2	917	926	GGAAGATTCG	2		GGAAG	ATTCG
22		Hsp60-2	upstreme of TTS	1	66	52	GTTCTAGAACTTTCA	3	GTTCT	AGAAC	TTTCA
	25		downstreme of TTS	1	457	466	AGAAAGATCG	2		AGAAA	GATCG
	26			2	633	642	AGAAGATTCT	2		AGAAG	ATTCT
	27			3	705	719	CGAAAACCCAAGAAT	3		CGAAA	ACCCA	AGAAT
	28			4	744	753	ATACCAGAAA	2	ATACC	AGAAA
23		Hsp60-3	upstreme of TTS	1	71	57	GTTCTAGAAACTTCC	3	GTTCT	AGAAA	CTTCC
24				2	684	670	TGATACTTCTTGATA	3		TGATA	CTTCT	TGATA
	26		downstreme of TTS	1	59	68	GGAAATTTCA	2		GGAAA	TTTCA
	27			2	881	890	CTACTAGAAA	2	CTACT	AGAAA
25		Hsp60-4	upstreme of TTS	1	354	330	TGTTGCTATGAGATGGTTCTCGAAG	5		TGTTG	CTATG	AGATG	GTTCT	CGAAG
	28		downstreme of TTS	1	921	930	GGACGGGAAC	2	GGACG	GGAAC
26		Hsp60-5	upstreme of TTS	1	343	319	AATCTAGAATGTTCCCGGATGTTCG	5	AATCT	AGAAT	GTTCC	CGGAT	GTTCG
	29		downstreme of TTS	1	86	95	TTTCTGGAGT	2	TTTCT	GGAGT
27		Hsp60-6	upstreme of TTS	1	161	152	TTACTAGAAA	2	TTACT	AGAAA
	30		downstreme of TTS	1	21	30	TTTCTGGATT	2	TTTCT	GGATT
	31			2	114	123	AGAAATCTCA	2		AGAAA	TCTCA
	32			3	152	161	ATTCGAGAAA	2	ATTCG	AGAAA
	33			4	463	472	ATTCCAGAAA	2	ATTCC	AGAAA
28		Hsp60-7	upstreme of TTS	1	20	6	AATCTAGAAGTTTCC	3	AATCT	AGAAG	TTTCC
	34		downstreme of TTS	1	504	513	AGTCCAGAAA	2	AGTCC	AGAAA
	35			2	876	890	AGAACTATCAAGGCT	3		AGAAC	TATCA	AGGCT
	36			3	923	937	TGCCAAGAACTTGCA	3	TGCCA	AGAAC	TTGCA
29		Hsp60-8	upstreme of TTS	1	375	366	AGAAGGGTCG	2		AGAAG	GGTCG
30				2	397	378	TTTCTAGAACACACGTGTTT	4	TTTCT	TTTCT	ACACG	TGTTT
	37		downstreme of TTS	1	105	124	AGGGGGTACGCGAAGGACCT	4		AGGGG	GTACG	CGAAG	GACCT
	38			2	213	237	GGAAACTGCT	2		GGAAA	CTGCT
31		Hsp60-9	upstreme of TTS	1	431	412	GGTTATTTCTTGATTTAACA	4		GGTTA	TTTCT	TGATT	TAACA
32				2	919	905	AGAAGTTTCTCGCAG	3		AGAAG	TTTCT	CGCAG
	39		downstreme of TTS	1	910	924	ATCCATGAATAATCA	3	ATCCA	TGAAT	AATCA
33		Hsp60-10	upstreme of TTS	1	165	151	TGAATGTTCGGGAAC	3		TGAAT	GTTCG	GGAAC
	40		downstreme of TTS	1	918	927	AATCGAGAAG	2	AATCG	AGAAG
34		Hsp70-1	upstreme of TTS	1	481	487	CTTCATGTACCTCCT	3	CTTCA	TGTAC	CTCCT
35				2	744	735	AGAACATACA	2		AGAAC	ATACA
36				3	755	746	TTTCATGAAA	2	TTTCA	TGAAA
37				4	842	828	AGAAAGGTCGCGAAC	3		AGAAA	GGTCG	CGAAC
38				5	860	846	TTTCAAGAGTGGTCT	3	TTTCA	AGAGT	GGTCT
	41		downstreme of TTS	1	230	249	CGAAAGTTTTGGAAAATGCT	4		CGAAA	GTTTT	GGAAA	ATGCT
	42			2	390	399	TGAAGATTCA	2		TGAAG	ATTCA
	43			3	705	714	GGAAAAGTCA	2		GGAAA	AGTCA
	44			4	759	768	TGACATTTCT	2		TGACA	TTTCT
	45			5	769	778	TTGCTGGAAA	2	TTGCT	GGAAA
	46			6	960	969	GGAACTTTCA	2		GGAAC	TTTCA
39		Hsp70-2	upstreme of TTS	1	725	716	TTGCTTGAAC	2	TTGCT	TGAAC
40				2	819	800	TTTCTAGGCACGTCAAGACT	4	TTTCT	AGGCA	CGTCA	AGACT
	47		downstreme of TTS	1	722	731	AGAAATGTCA	1		AGAAA	TGTCA
41		Hsp70-3	upstreme of TTS	1	202	183	CATCGCGAACAATCGAGGCA	4	CATCG	CGAAC	AATCG	AGGCA
42				2	218	204	AGAAACTTCTAGAAG	3		AGAAA	CTTCT	AGAAG
	48		downstreme of TTS	1	892	906	TTTCTGGACTCAACG	3	TTTCT	GGACT	CAACG
43		Hsp70-4	upstreme of TTS	1	122	103	CGACTCGAATATTCTCGAAG	4	CGACT	CGAAT	ATTCT	CGAAG
44				2	182	163	CGACACTTCGGGAAACTTCG	4		CGACA	CTTCG	GGAAA	CTTCG
45				3	403	379	GAACAAGAACATTTCAGAGATTTCA	5	GAACA	AGAAC	ATTTC	AGAGA	TTTCA
46				4	960	951	AGAATAGAAT	2		AGAAT	AGAAT
	49		downstreme of TTS	1	446	455	AGAGATTTCT	2		AGAGA	TTTCT
47		Hsp70-5	upstreme of TTS	1	204	190	TACCCAGAATATTCT	3	TACCC	AGAAT	ATTCT
48				2	226	212	TAACTCGAATTTGCT	3	TAACT	CGAAT	TTGCT
49				3	527	508	AGACTAGAAATTGCGAGCTT	4	AGACT	AGAAA	TTGCG	AGCTT
	50		downstreme of TTS	1	222	231	AGAAGTATCA	2		AGAAG	TATCA
50		Hsp70-6	upstreme of TTS	1	227	213	TACCAAGAAAATTCT	3	TACCA	AGAAA	ATTCT
51				2	630	621	AGAACTCTCT	2		AGAAC	TCTCT
52				3	858	849	AGAACATACT	2		AGAAC	ATACT
53		Hsp70-7	upstreme of TTS	1	328	309	GTTCAAGAACAGTCCTGTGT	4	GTTCA	AGAAC	AGTCC	TGTGT
54			downstreme of TTS	2	797	788	TTTCCTGCAA	2	TTTCC	TGCAA
	51			1	837	846	TGAATATCCT	2		TGAAT	ATCCT
55		Hsp70-8	upstreme of TTS	1	980	994	CGCAGGTTCATGTCG	3		CGCAG	GTTCA	TGTCG
	52		downstreme of TTS	1	389	403	GGATTTTTCTTGATC	3		GGATT	TTTCT	TGATC
56		Hsp100	upstreme of TTS	1	257	248	AGAAACGTCT	2		AGAAA	CGTCT
	53		downstreme of TTS	1	169	178	TTTCAAGTGA	2	TTTCA	AGTGA
57		Hsp90-1	upstreme of TTS	1	424	405	AGTCGCGAACTTTCCAGAAC	4	AGTCG	CGAAC	TTTCC	AGAAC
58				2	481	467	GTTCTAGAAAATTCT	3	GTTCT	AGAAA	ATTCT
	54		downstreme of TTS	1	918	927	TGAATTTTCA	2		TGAAT	TTTCA
59		Hsp90-2	upstreme of TTS	1	856	842	CCCCTAGAAAATTCG	3	CCCCT	AGAAA	ATTCG
	55		downstreme of TTS	1	281	290	TTCCTGGAAG	2	TTCCT	GGAAG
	56			2	421	430	CGAATAATCC	2		CGAAT	AATCC
	57			3	802	816	CTTCGTGAACAATCT	3	CTTCG	TGAAC	AATCT
60		Hsp90-3	upstreme of TTS	1	327	303	TCACGGGGATAAACATGAATATCCT	5	TCACG	GGGAT	AAACA	TGAAT	ATCCT
	58		downstreme of TTS	1	199	213	CCCCTTGAGTTTTCT	3	CCCCT	TGAGT	TTTCT
	59			2	848	857	AGACTCTTCT	2		AGACT	CTTCT

## Sheet: Table S3
Table S3. Location, composition, type and sequence of heat shock element (HSE) identified in 30 heat shock protein (Hsp) genes of Ciona robusta.
upstreme No.	downstreme No.	gene name	position	element	5'	3'	sequence	units	T type	G type	T type	G type	T type	G type
1		Hsp20-1	upstreme of TTS	1	339	325	CGACTAGCATTTTCT	3	CGACT	AGCAT	TTTCT
2				2	414	405	AGATCTTTCT	2		AGATC	TTTCT
3				3	502	488	CGTCGCGAAACTTCA	3	CGTCG	CGAAA	CTTCA
4				4	624	605	AGAACATTCTAGAAAGTGCG	4		AGAAC	ATTCT	AGAAA	GTGCG
5				5	864	845	TGCGAAAACTTGAAATATCA	4		TGCGA	AAACT	TGAAA	TATCA
6				6	966	957	CGAATATTCA	2		CGAAT	ATTCA
	1		downstreme of TTS	1	485	504	AACCTTGAAACCTCCGGGTT	4	AACCT	TGAAA	CCTCC	GGGTT
	2			2	822	831	CGAAAATTCT	2		CGAAA	ATTCT
	3			3	969	978	GGATGGTTCG	2		GGATG	GTTCG
7		Hsp20-2	upstreme of TTS	1	493	479	TCGCTGGCATTTTCC	3	TCGCT	GGCAT	TTTCC
8				2	790	776	TGATTATTCGGGCGG	3		TGATT	ATTCG	GGCGG
9				3	956	947	ATTCTCGACG	2	ATTCT	CGACG
	4		downstreme of TTS	1	791	800	GGAAAGTTCT	2		GGAAA	GTTCT
10		Hsp20-3	upstreme of TTS	1	23	9	GACCAAGACGCTTCT	3	GACCA	AGACG	CTTCT
11				2	59	45	AGAATATGCAAGAAC	3		AGAAT	ATGCA	AGAAC
12				3	87	78	AGAAGCTGCT	2		AGAAG	CTGCT
13				4	274	255	AGCTTTTTCTCGAACATTCT	4		AGCTT	TTTCT	CGAAC	ATTCT
14				5	251	232	TTTCTAGAAACGTCGCGAAA	4	TTTCT	AGAAA	CGTCG	CGAAA
15				6	381	357	CGATCAGACGCGAAACTTCTCGAAA	5		CGATC	AGACG	CGAAA	CTTCT	CGAAA
16				7	340	331	AGAAGTTTCG	2		AGAAG	TTTCG
17				8	323	309	AGAAGCTTCTCGTAC	3		AGAAG	CTTCT	CGTAC
18				9	677	658	TGAATGGAGCAGAATGATCA	4		TGAAT	GGAGC	AGAAT	GATCA
19				10	746	727	TGGAGAAGTCCGAACTTTCC	4		TGGAG	AAGTC	CGAAC	TTTCC
	5		downstreme of TTS	1	120	129	GGAAAGTTCG	2		GGAAA	GTTCG
	6			2	51	60	TGATCATTCT	2		TGATC	ATTCT
	7			3	853	867	GGAACGTACTAGTCA	3		GGAAC	GTACT	AGTCA
20		Hsp40-1	upstreme of TTS	1	27	18	AGAAAATACT	2		AGAAA	ATACT
21				2	303	279	CGACAGAACAAGAATTAACA	4		CGACA	GAACA	AGAAT	TAACA
22				3	391	352	ATTCGAGAACATTCTCGTATTCGGGAGCTATTTCGAGAAA	8	ATTCG	AGAAC	ATTCT	CGTAT	TCGGG	AGCTA	TTTCG	AGAAA
23				4	495	486	CGAAATTTCC	2		CGAAA	TTTCC
24				5	781	772	AGAACCATCC	2		AGAAC	CATCC
	8			1	360	369	TGAAAATTCG	2		TGAAA	ATTCG
	9			2	825	834	TGAATATTCA	2		TGAAT	ATTCA
	10			3	960	999	AGGCTGGAAG	2	AGGCT	GGAAG
25		Hsp40-2	upstreme of TTS	1	235	216	TTTCAAGACTTTTCTGGCAT	4	TTTCA	AGACT	TTTCT	GGCAT
			downstreme of TTS	1	303	312	AGAAATCTCC	2		AGAAA	TCTCC
26		Hsp40-3	upstreme of TTS	1	96	82	CTTCTTTTCGTTTCT	3	CTTCT	TTTCG	TTTCT
	11		downstreme of TTS	1	69	78	TTTCCGGAAA	2	TTTCC	GGAAA
	12			2	117	141	TGGGGCTTCGGAAAAGTTCAAGCAA	5		TGGGG	CTTCG	GAAAA	GTTCA	GTTCA
	13			3	268	282	TTTCATGGCGACCCC	3	TTTCA	TGGCG	ACCCC
	14			4	803	817	AGAAGATACCAGCAG	3		AGAAG	ATACC	AGCAG
27		Hsp40-4	upstreme of TTS	1	262	253	TGAATCTTCT	2		TGAAT	CTTCT
	15		downstreme of TTS	1	171	180	TGAAGAATCT	2		TGAAG	AATCT
	16			2	478	497	AGAAATTTCAAGAACTGGCT	4		AGAAA	TTTCA	AGAAC	TGGCT
	17			3	742	761	TGGCAGTTCCTGGCTAGATC	4	TGGCA	TGGCA	TGGCT	AGATC
28		Hsp40-5	upstreme of TTS	1	780	761	CGAAACTTCCAGAAATACCT	4		CGAAA	CTTCC	AGAAA	TACCT
	18		downstreme of TTS	1	208	222	GGCCATGAAACTGCT	3	GGCCA	TGAAA	AGTCA
	19			2	922	931	TTTCCAGATA	2	AGTCA	AGATA
29		Hsp40-6	upstreme of TTS	1	531	512	AGTCATTGCATGAAACTACA	4		AGTCA	TTGCA	TGAAA	CTACA
30				2	746	737	ACACTGGAAC	2	ACACT	GGAAC
31				3	718	704	GTACATGAAGGATCA	3	GTACA	TGAAG	GATCA
	20		downstreme of TTS	1	147	161	AGTCTAGAAAAGTCA	3	AGTCT	AGAAA	AGTCA
	21			2	617	626	AGTCCAGAAA	2	AGTCC	AGAAA
	22			3	744	758	GTGCTAGAAGCTACT	3	GTGCT	AGAAG	CTACT
32		Hsp60-1	upstreme of TTS	1	66	52	GTTCTAGAACATTCA	3	GTTCT	AGAAC	ATTCA
33				2	802	783	CGATTATTCTTGATACTTCA	4		CGATT	ATTCT	TGATA	CTTCA
34				3	946	932	TGGAGCTTGAAGAAG	3		TGGAG	CTTGA	AGAAG
	23		downstreme of TTS	1	370	394	GGTGCTTACCGGAAAGCTCTGGATG	5		GGTGC	TTACC	GGAAA	GCTCT	GGATG
	24			2	550	569	GTGCTTGAAAATGCCAGCAC	4	GTGCT	TGAAA	ATGCC	AGCAC
	25			3	611	625	AGAAGGTTCCTGGAG	3		AGAAG	GTTCC	TGGAG
	26			4	705	724	TGAGAACCCAAGGATCCTCC	4		TGAGA	ACCCA	AGGAT	CCTCC
	27			5	828	837	CATCAAGAAA	2	CATCA	AGAAA
	28			6	939	953	TATCAGGAGACTTCG	3	TATCA	GGAGA	CTTCG
35		Hsp60-2	upstreme of TTS	1	170	161	GGATTCTTCA	2		GGATT	CTTCA
36				2	274	265	AGAGTCTTCC	2		AGAGT	CTTCC
	29		downstreme of TTS	1	605	619	AGAAAGTGCCAGGGG	3		AGAAA	GTGCC	AGGGG
	30			2	627	636	GGAGGATTCT	2		GGAGG	ATTCT
	31			3	699	713	TGAAAATCCAAGGAT	3		TGAAA	ATCCA	AGGAT
	32			4	789	803	TTTCGAGAAAATTCT	3	TTTCG	AGAAA	ATTCT
37		Hsp60-3	upstreme of TTS	1	18	4	AACCGTGAAAATTCT	3	AACCG	TGAAA	ATTCT
38				2	351	337	AATCGGCAAGATTCC	3	AATCG	GCAAG	ATTCC
	33		downstreme of TTS	1	3	17	GGATCGTTCTGGAAG	3		GGATC	GTTCT	GGAAG
	34			2	344	358	CGGCAAGAAGGCTCA	3	CGGCA	AGAAG	GCTCA
	35			3	550	559	CCGCCAGAAT	2	CCGCC	AGAAT
	36			4	652	666	CGAAACTTCTTGGCA	4		CGAAA	CTTCT	TGGCA
39		Hsp60-4	upstreme of TTS	1	67	48	GAACTAGAATGTTCTAGAGT	4	GAACT	AGAAT	GTTCT	AGAGT
	37		downstreme of TTS	1	458	472	AGAACTTTCAAGGCC	3		AGAAC	TTTCA	ATTCT
	38			2	626	640	GAACCGGAAGATTCT	3	GAACC	GGAAG	ATTCT
	39			3	739	748	CATCAAGAAA	2	CATCA	AGAAA
40		Hsp60-5	upstreme of TTS	1	880	856	CCTCGTGAATCCGAGTGAAGATTCT	5	CCTCG	TGAAT	CCGAG	TGAAG	ATTCT
41				2	999	975	AGAAATTTCTCGGAATTTCGTGGGA	5		AGAAA	TTTCT	CGGAA	TTTCG	TGGGA
	40		downstreme of TTS	1	192	211	GATCCTTAAGCTTCTGGATG	4	GATCC	TTAAG	CTTCT	GGATG
42		Hsp60-6	upstreme of TTS	1	146	132	TGAATGTTCGGGAAC	3		TGAAT	GTTCG	GGAAC
43				2	518	509	AGACTTTTCG	2		AGACT	TTTCG
44				3	542	533	TGAAACTTCA	2		TGAAA	CTTCA
45				4	640	631	AGAGGCTTCT	2		AGAGG	CTTCT
	41		downstreme of TTS	1	378	387	TTGCAAGAAT	2	TTGCA	AGAAT
	42			2	490	504	AATCTGGATGTTTCT	3	AATCT	GGATG	TTTCT
	43			3	870	889	TGATGAGCCCAGGACCATCT	4		TGATG	AGCCC	AGGAC	CATCT
46		Hsp60-7	upstreme of TTS	1	69	55	GGAAATTTAAAGAAA	3		GGAAA	TTTAA	AGAAA
47				2	300	281	GTTCTCGATGCTTCTCGAAT	4	GTTCT	CGATG	CTTCT	CGAAT
48				3	391	382	AGAGGATTCT	2		AGAGG	ATTCT
	44		downstreme of TTS	1	72	86	AGAAGTTGCAAGATC	3		AGAAG	TTGCA	AGATC
	45			2	261	270	GGAGTCTTCC	2		GGAGT	CTTCC
	46			3	564	573	AGAAAATTCT	2		AGAAA	ATTCT
49		Hsp60-8	upstreme of TTS	1	64	45	TTTCTAGAACACACGTGGTT	4	TTTCT	AGAAC	ACACG	TGGTT
50				2	293	274	TGACATCTCTAGAAATTTCT	4		TGACA	TCTCT	AGAAA	TTTCT
	47		downstreme of TTS	1	432	441	TGAAGAATCT	2		TGAAG	AATCT
51		Hsp60-9	upstreme of TTS	1	118	109	CTTCAGGCAT	2	CTTCA	GGCAT
52				2	336	292	AATCGCTAAGGTTCCCGGATGTTCTAGATCTTTCCCAGTGTTTCC	9	AATCG	CTAAG	GTTCC	CGGAT	GTTCT		AGATC	TTTCC	CAGTG	TTTCC
	48		downstreme of TTS	1	71	80	AGAAAACTCG	2		AGAAA	ACTCG
	49			2	229	238	ATTCTGGATA	2	ATTCT	GGATA
	50			3	649	663	GGAAAACTCGAGGAC	3		GGAAA	ACTCG	AGGAC
53		Hsp60-10	upstreme of TTS	1	109	100	GGGAGATTCT	2		GGGAG	ATTCT
54				2	76	67	GGAAAATTCT	2		GGAAA	ATTCT
55				3	393	384	AGAAAATTCT	2		AGAAA	ATTCT
56				4	677	668	AGAAAATTCT	2		AGAAA	ATTCT
57				5	964	955	AGAAAATTCT	2		AGAAA	ATTCT
58		Hsp70-1	upstreme of TTS	1	174	160	TGTAAATTCTTGACG	3		TGTAA	ATTCT	TGACG
59				2	366	352	CGAAAGGTCGAGAAT	3		CGAAA	GGTCG	AGAAT
60				3	568	549	TGATTATTCTTTTTGTGTCG	4		TGATT	ATTCT	TTTTG	TGTCG
	51		downstreme of TTS	1	107	126	CGAAAGTACTTGAAAATGCT	4		CGAAA	GTACT	TGAAA	ATGCT
	52			2	527	536	TGAATGTTCT	2		TGAAT	GTTCT
	53			3	727	736	GTTCTTGTAG	2	GTTCT	TGTAG
61		Hsp70-2	upstreme of TTS	1	626	612	TGACGTGTAGAGAAA	3		TGACG	TGTAG	TGTAG
62				2	765	756	TGAATTTTCC	2		TGAAT	TTTCC
	54		downstreme of TTS	1	354	363	TTTCCGGAAT	2	TTTCC	GGAAT
				2	643	657	AACCCAGAAAATACC	3	AACCC	AGAAA	ATACC
63		Hsp70-3	upstreme of TTS	1	143	128	GGAATATTCA	2		GGAAT	ATTCA
64				2	197	188	AGAAGATTCC	2		AGAAG	ATTCC
65				3	272	258	AGAAAATTCTCGAAG	3		AGAAA	ATTCT	CGAAG
66				4	255	241	GTTCTCGAACCCTCG	3	GTTCT	CGAAC	CCTCG
67				5	673	654	GGCAGTTGCGTGAAGAACCA	4		GGCAG	TTGCG	TGAAG	AACCA
	55		downstreme of TTS	1	739	748	CGAGAATTCT	2		CGAGA	ATTCT
	56			2	777	786	TGATTTTTCG	2		TGATT	TTTCG
68		Hsp70-4	upstreme of TTS	1	112	103	TATCTAGAAA	2	TATCT	AGAAA
69				2	188	154	CTTCTCGAATATGCGCGAAGGTTCTCCATTTATCC	7	CTTCT	CGAAT	ATGCG	CGAAG	GTTCT	CCATT	TATCC
70				3	258	214	TGAATCGTCGGGAAACTTCGCGAAGCTTCGCGCAATTTCGTGTTC	9		TGAAT	CGTCG	GGAAA	CTTCG	CGAAG	CTTCG	CGCAA	TTTCG	TGTTC
71				4	763	749	AGGTTTTTCTTGTAG	3		AGGTT	TTTCT	TGTAG
	57		downstreme of TTS	1	178	192	AATCCCGAAAATTCA	3	AATCC	CGAAA	ATTCA
	58			2	601	610	GGAACCTTCG	2		GGAAC	CTTCG
72		Hsp70-5	upstreme of TTS	1	36	12	TGAAAACACAAGAAG	3		TGAAA	ACACA	AGAAG
73				2	124	115	AGAGGGTTCG	2		AGAGG	GTTCG
	59		downstreme of TTS	1	241	255	TTTCATGCATGATCA	3	TTTCA	TGCAT	GATCA
74		Hsp70-6	upstreme of TTS	1	59	50	AGAGGTTTCT	2		AGAGG	TTTCT
75				2	97	83	AACCTTGAATTTTCC	3	AACCT	TGAAT	TTTCC
76				3	301	287	AGAATATTATCGTAT	4		AGAAT	ATTAT	CGTAT
	60		downstreme of TTS	1	541	550	GTTCATGAAC	2	GTTCA	TGAAC
77		Hsp100	upstreme of TTS	1	457	448	AGACAATTCA	2		AGACA	ATTCA
78				2	613	604	AGAAGCTACT	2		AGAAG	CTACT
79				3	672	653	TGACTTTTCTGGCTCGTACT	4		TGACT	TTTCT	GGCTC	GTACT
	61		downstreme of TTS	1	619	628	GGTCCGGAAT	2	GGTCC	GGAAT
	62			2	686	695	CGAAACATCA	2		CGAAA	CATCA
	63			3	921	935	CAACTCGAATCTGCA	3	CAACT	CGAAT	CTGCA
80		Hsp70-8	upstreme of TTS	1	433	419	CTTCAACAACTTTCT	3	CTTCA	ACAAC	TTTCT
81				2	413	394	AGCCGTGATTATTCTGGTAT	4	AGCCG	TGATT	ATTCT	GGTAT
	64		downstreme of TTS	1	495	504	TGAGGTTTCT	2		TGAGG	TTTCT
82		Hsp90-1	upstreme of TTS	1	219	210	ATTCATGAAA	2	ATTCA	TGAAA
83				2	881	857	GACCACGAAGTTACAGACAACGACA	5	GACCA	CGAAG	TTACA	GACAA	CGACA
84				3	939	920	TGAACACTCTTGACTAGTCG	4		TGAAC	ACTCT	TGACT	AGTCG
	65		downstreme of TTS	1	437	446	TGAACTTTCC	2		TGAAC	TTTCC
	66			2	827	836	AATCTGGAAC	2	AATCT	GGAAC
	67			3	838	847	AGTGATTTCT	2		AGTGA	TTTCT
	68			4	873	882	TGAAGATTCA	2		TGAAG	ATTCA
85		Hsp90-2	upstreme of TTS	1	705	691	AGAAACTTAATGATA	3		AGAAA	CTTAA	TGATA
86				2	952	928	CGAATTATTGAGAATGCACGAGACA	5		CGAAT	TATTG	AGAAT	GCACG	AGACA
	69		downstreme of TTS	1	91	105	GTTCTTGACAAATCA	3	GTTCT	TGACA	AATCA
	70			2	239	253	TTTCCCGAAGGTTCT	3	TTTCC	CGAAG	GTTCT
	71			3	302	321	GGTCGCGAAGCTTCCAGAAC	4	GGTCG	CGAAG	CTTCC	AGAAC
	72			4	514	528	AGAACTTTCCGGCTT	3		AGAAC	TTTCC	GGCTT
	73			5	898	907	CTTCGAGAAT	2	CTTCG	AGAAT
87		Hsp90-3	upstreme of TTS	1	236	227	GTTCCAGAAA	2	GTTCC	AGAAA
88				2	432	423	AGTTCTTTCT	2		AGTTC	TTTCT
89				3	417	408	AGAATATTCT	2		AGAAT	ATTCT
90				4	778	754	GGAAGATTATGGATTGCTGCAGCAG	5		GGAAG	ATTAT	GGATT	GCTGC	AGCAG

## Sheet: Table S4
Table S4. Fold change (FC)and P value of heat shock protein (Hsp) and heat shock factor (Hsf) genes after four treatments at three time points.
		LT1		LT24		LT48		HT1		HT24		HT48		LS1		LS24		LS48		HS1		HS24		HS48
gene name	Gene id	FC	P value	FC	P value	FC	P value	FC	P value	FC	P value	FC	P value	FC	P value	FC	P value	FC	P value	FC	P value	FC	P value	FC	P value
CsHsp70-1	ENSCSAVG00000009801	0.91345	0.578228	1.63855	0.411761	0.368421	0.304956	3.62949	0.0305066	1.94551	0.00697535	0.992263	0.958154	0.829709	0.281511	0.996327	0.968049	0.76736	0.0338716	0.81741	0.253477	1.24499	0.234204	0.98732	0.898169
CsHsp70-2	ENSCSAVG00000006429	0.717412	0.380953	0.793233	0.904944	2.27833	0.497238	2.38684	0.0651406	4.31847	0.0222881	2.70313	0.118087	0.668822	0.119974	1.01786	0.960149	1.32137	0.554772	0.758176	0.563831	1.35085	0.478201	1.32047	0.173036
CsHsp70-3	ENSCSAVG00000004764	0.597893	0.086594	2.92693	0.333504	1.27908	0.714325	10.9399	0.00173052	4.87456	0.00621458	2.13228	0.00965112	0.734509	0.00982674	0.77985	0.276105	1.13307	0.373983	0.62733	0.0914215	1.56174	0.247188	1.30716	0.0827922
CsHsp70-4	ENSCSAVG00000009296	1.17322	0.859135	2.18674	0.781279	128.158	0.160692	4734.23	0.00547133	10.4505	0.00713629	5.92487	0.285823	1.06172	0.883627	8.52689	0.00302822	24.196	0.0487701	1.59634	0.195135	1.21217	0.196648	0.236438	0.0835553
CsHsp70-5	ENSCSAVG00000008588	1.53692	0.480683	1.13119	0.864416	30.3153	0.111737	1.049	0.959843	0.705099	0.265497	1.15194	0.765092	1.8694	0.23594	0.394847	0.00706357	2.18419	0.290523	1.19101	0.710423	1.07311	0.874014	1.03552	0.949227
CsHsp70-6	ENSCSAVG00000010133	1.06055	0.882907	0.0276691	0.0612852	7.59874	0.21775	5.58253	0.514101	0.33385	0.0707201	2.93046	0.172647	1.23205	0.78293	0.441638	0.162717	1.62825	0.551129	0.71405	0.739138	0.717324	0.715221	3.42222	0.0340996
CsHsp70-7	ENSCSAVG00000010360	0.728894	0.0843817	5.40135	0.0605387	0.735473	0.655657	26.6442	0.00228073	4.02445	0.000381249	1.98317	0.00490485	0.829024	0.247305	0.945298	0.0647151	1.43071	0.154164	0.823178	0.346287	1.17554	0.282997	1.1436	0.106379
CsHsp70-8	ENSCSAVG00000009021	0.0341486	0.649493	0.0130297	0.795656	1.72435	0.0361138	0.427226	0.262725	0.550283	0.488505	0.967709	0.154714	0.476316	0.0764939	0.169923	0.366367	0.198864	0.41447	0.179667	0.148603	0.000335108	0.967226	0.454661	0.107072
CsHsp100	ENSCSAVG00000003312	0.910896	0.791823	1.35953	0.805539	2.63762	0.328383	0.935564	0.90283	2.11011	0.0482138	1.36925	0.120776	0.83966	0.510771	0.907288	0.73613	1.19774	0.356044	0.773717	0.587544	1.71548	0.123756	1.4306	0.143748
CsHsp90-1	ENSCSAVG00000002810	0.514923	0.0572256	4.33624	0.250072	1.52796	0.726846	12.0696	0.0171898	6.31862	0.00322406	2.20242	0.00828107	0.626344	0.143624	1.01141	0.945376	1.3605	0.300336	0.599378	0.224041	1.60784	0.280075	1.38703	0.0809428
CsHsp90-2	ENSCSAVG00000010760	1.01792	0.959625	1.9023	0.766286	4.38717	0.217539	1.54411	0.505221	4.22713	0.0344862	2.54025	0.0354319	0.710205	0.325621	0.58874	0.306514	1.21248	0.165981	0.800112	0.648697	2.0772	0.190611	1.58004	0.109292
CsHsp90-3	ENSCSAVG00000005261	0.65547	0.200513	0.903707	0.95324	1.37661	0.805948	0.40133	0.098829	2.14602	0.101158	1.65976	0.145732	0.688551	0.171412	0.616217	0.264186	0.789631	0.519873	0.94613	0.841333	1.12644	0.833726	1.56989	0.135158
CsHsp60-1	ENSCSAVG00000004234	0.861648	0.29591	1.3447	0.771616	0.569864	0.547998	0.554261	0.417253	1.22166	0.0217375	0.916322	0.661149	0.944741	0.792025	1.0107	0.900797	0.610792	0.0998114	0.8469	0.166741	1.79508	0.017387	1.06564	0.75962
CsHsp60-2	ENSCSAVG00000005041	0.574463	0.238591	6.1324	0.396159	0.994395	0.997082	3.85899	0.204049	7.38102	0.0137374	1.88502	0.0233479	0.57379	0.25017	0.67561	0.323058	1.17653	0.651527	0.67911	0.504616	1.74289	0.469364	2.04729	0.0408063
CsHsp60-3	ENSCSAVG00000008004	0.788598	0.291629	3.0495	0.273216	0.806239	0.84865	2.50233	0.189908	2.22042	0.0276882	1.28098	0.184965	0.710546	0.131406	0.756268	0.14205	1.22864	0.153251	0.768602	0.135194	1.20662	0.559561	1.40428	0.0334282
CsHsp60-4	ENSCSAVG00000000012	0.616217	0.0243748	7.94733	0.0240572	0.88643	0.918349	2.83051	0.0389878	2.87383	0.00129197	1.14229	0.539243	0.666762	0.0593851	1.07134	0.328103	1.39863	0.191686	0.760639	0.321277	1.39519	0.386449	1.30024	0.159031
CsHsp60-5	ENSCSAVG00000003875	0.68923	0.177563	3.49918	0.280888	0.617	0.56884	5.17396	0.0349457	2.95914	0.00473046	1.4801	0.0221244	0.702687	0.0695441	0.752948	0.0867278	0.791032	0.0369753	0.781547	0.29559	1.28547	0.458323	1.22721	0.205805
CsHsp60-6	ENSCSAVG00000009661	0.689242	0.0888304	3.15139	0.275677	1.03705	0.959323	3.02997	0.0174387	2.82343	0.00946468	1.37479	0.180074	0.686179	0.053851	0.564232	0.0329096	1.01078	0.963019	0.730426	0.338968	1.12114	0.770325	1.39654	0.162624
CsHsp60-7	ENSCSAVG00000008115	0.733608	0.202615	1.916	0.568166	1.5281	0.590527	2.68031	0.216389	3.02376	0.0192653	1.19377	0.236907	0.713197	0.110752	0.907233	0.710146	1.26081	0.137063	0.756681	0.234438	1.19868	0.687853	1.62089	0.0393841
CsHsp60-8	ENSCSAVG00000000669	0.847332	0.641061	3.48927	0.407377	0.905942	0.918307	3.0453	0.187969	3.1689	0.00885484	1.17772	0.448861	0.874915	0.700724	0.744031	0.254093	0.963104	0.78653	0.778381	0.579341	1.39719	0.502276	1.67304	0.0405042
CsHsp60-10	ENSCSAVG00000000743	0.828412	0.449914	3.61367	0.213826	0.753698	0.738237	3.96925	0.149176	2.51971	0.00846297	1.34297	0.0796203	0.893319	0.644163	1.02436	0.873161	1.411	0.0912535	0.85484	0.521788	1.08912	0.816604	1.30353	0.245787
CsHsp20-1	ENSCSAVG00000000921	2.22964	0.0849114	3.55383	0.468835	0.225987	0.418944	0.335479	0.487142	0.325401	0.0554309	1.44351	0.0794813	1.7682	0.185942	0.729395	0.332901	1.35973	0.725575	1.12725	0.674754	0.857276	0.724414	0.4884	0.0329861
CsHsp20-2	ENSCSAVG00000000281	1.47927	0.180626	4.18739	0.438222	0.357164	0.475914	0.831	0.884009	0.152383	0.0149348	1.03406	0.811148	1.56613	0.169032	0.551736	0.128992	0.649639	0.448292	1.63452	0.175635	0.788008	0.604122	0.68941	0.150999
CsHsp20-3	ENSCSAVG00000005534	1.98276	0.104764	0.339905	0.630836	0.127199	0.213737	0.582009	0.575802	0.237039	0.094389	0.584961	0.11265	1.03396	0.91822	0.362868	0.143047	0.209526	0.0156633	1.58903	0.199103	0.620673	0.557953	0.563296	0.130761
CsHsf	ENSCSAVG00000009385	0.88791	0.540085	2.18052	0.40478	1.51571	0.504699	1.55484	0.467112	1.7314	0.0141586	0.779461	0.146899	0.838784	0.404538	1.61935	0.0645691	0.797502	0.417526	1.06554	0.799573	1.04977	0.803675	0.747091	0.171217
CsHsp40-1	ENSCSAVG00000006976	0.575388	0.213892	3.93866	0.122237	3.88325	0.452808	68.0916	0.0229088	1.74978	0.0228	2.89733	0.21915	0.827537	0.543545	2.07949	0.0124167	4.43338	0.0561073	1.21674	0.525346	0.907509	0.452491	0.52035	0.0573349
CsHsp40-2	ENSCSAVG00000007731	0.840863	0.373269	2.31553	0.156497	0.55377	0.515103	4.53817	0.0217176	1.88594	0.00364189	1.4868	0.136653	0.684766	0.0964572	0.726874	0.326058	1.10088	0.754121	0.894525	0.521636	1.31011	0.265273	1.21533	0.155486
CsHsp40-3	ENSCSAVG00000003847	0.92398	0.227239	6.18593	0.0413433	0.612308	0.444852	7.07561	0.00581745	1.89326	0.0799877	1.34539	0.0384067	1.11083	0.410699	1.37814	0.0531491	1.40729	0.0618502	0.967899	0.806668	0.961364	0.808997	1.01604	0.950075
CsHsp40-4	ENSCSAVG00000008972	0.580736	0.104788	0.440079	0.480395	0.477258	0.154976	1.52544	0.406152	1.0697	0.79318	1.35561	0.0611579	0.752624	0.0584351	0.774293	0.256849	0.816247	0.190159	0.775518	0.47232	0.921425	0.683103	1.29964	0.112497
CsHsp40-5	ENSCSAVG00000008657	0.742131	0.0521876	2.22058	0.103767	0.458665	0.240224	0.68135	0.116242	1.17966	0.368319	1.09557	0.370626	0.678903	0.0628642	0.807272	0.185279	1.1803	0.318985	0.725106	0.0118903	0.846095	0.360003	0.845337	0.123513
CsHsp40-6	ENSCSAVG00000009142	0.558577	0.0151499	0.930461	0.906255	1.50509	0.0880411	0.45327	0.197117	1.09888	0.676317	1.1291	0.590009	0.688855	0.0194705	0.958954	0.772837	1.45162	0.132869	0.644926	0.0526329	0.745408	0.205012	1.14789	0.0156684

## Sheet: Table S5
Table S5. Gene list of each significant profiles conducted by STEM program.
Treatment	Profile	P value	Gene list
low temperature	a	0.0004	Hsp70-3, Hsp70-7, Hsp90-1, Hsp60-2, Hsp60-3, Hsp60-4, Hsp60-5, Hsp60-6, Hsp60-8, Hsp40-2, Hsp40-3, Hsp40-5
	b	0.02	Hsp70-1, Hsp60-1, Hsp20-1
	c	0.03	Hsp60-7, Hsf, Hsp40-1
high temperature	d	1e-05	Hsp70-1, Hsp70-3, Hsp90-1, Hsp60-3, Hsp60-4, Hsp60-5, Hsp60-6, Hsp60-7, Hsp60-8, Hsf
	e	0.01	Hsp70-4, Hsp70-7, Hsp40-1, Hsp40-2, Hsp40-3,
	f	0.04	Hsp70-9, Hsp90-3, Hsp60-1, Hsp40-6
low salinity	g	0.01	Hsp90-1, Hsp60-4, Hsp40-6
high salinity	h	0.003	Hsp70-8, Hsp90-2, Hsp60-2, Hsp60-8
